# Supplementary material for: Is There an Association Between Cesarean Section Delivery with Specific Learning Disabilities (SLD) or/and Attention-Deficit/Hyperactivity Disorder (ADHD)? A Cross-Sectional Study in Greek Population
Source: Children (Basel). 2024 Nov 14;11(11):1386. doi: 10.3390/children11111386 (PMC11593159; doi:10.3390/children11111386)
Supplement: Supplementary file 1 [file children-11-01386-s001.zip]

Archive with 1 entries (1 files):
- children-3265710-supplementary.xls
