# Supplementary material for: Is There an Association Between Cesarean Section Delivery with Specific Learning Disabilities (SLD) or/and Attention-Deficit/Hyperactivity Disorder (ADHD)? A Cross-Sectional Study in Greek Population
Source: Children (Basel). 2024 Nov 14;11(11):1386. doi: 10.3390/children11111386 (PMC11593159; doi:10.3390/children11111386)
Supplement: Supplementary file 1 [file children-11-01386-s001.zip › children-3265710-supplementary.xls]

## Sheet: GROUPS NEW - DATA
ID	diagnosedfSLD	sex	group1	group2	group3	ageofmotherconception	ageoffatherconception	modeofdelivery	typeofcaesarean	reasonsforplannedcaesarean	timeofinductionoflaborbeforecaesarean	complicationsduringchildbirth	complications	classroom	class	numberofchildren	birthorder	familystatus	residence	motherseducation	mothersprofession	fatherseducation	fathersprofession	economicstatus	problemsduringpregnancy	problems	medicationduringpregnancy	typeofmedication	traceelements	smoking	numberofcigarettes	alcoholusebeforepregnancymother	alcoholuseduringpregnancymother	drugsmother	alcoholusefather	drugsfather	illnesses	prematurity	weeksofpregnancy	ruptureofmembranes	modeofinductionoflabor	modeofanesthesia	preeclampsia	lowbirthweight	weightofbirth	breastfeeding	exclusivebreastfeeding6months	exclusivebreastfeeding	historyofSLD
1	1	0	0	0	0	31	38	1	0		1	1	6	3	9	2	2	0	1	0	0	0	2	1	1	1	0		1	0		0	0	0	0	0		0	36.4	0	3	0	0	1	2500	1	1	4	0
2	1	0	2	0	1	39	37	1	1	1		0		3	8	2	1	0	1	0	1	2	2	1	0		0		1	0		0	0	0	0	0		0	37.3	0	3	0	0	0	3250	0	0		1
3	1	1	0	0	0	35	43	0				0		3	9	2	2	0	0	0	0	0	1	0	0		0		1	0		0	0	0	0	0		0	39	1	2	0	0	0	2750	1	1	11	1
4	1	0	0	0	0	31	39	1	1	4		0		3	7	2	2	0	0	1	3	1	2	1	0		0		1	0		0	0	0	0	0		0	38	2	3	0	0	0	2850	1	0	1	0
5	1	0	2	0	1	33	37	1	1	6		0		3	8	2	1	1	0	1	1	0	1	1	0		0		1	0		1	0	0	0	0		0	37.5	0	3	0	0	0	3200	0	0		0
6	1	1	2	0	1	27	30	0				0		3	7	2	2	0	0	0	2	1	2	1	0		0		1	0		0	0	0	0	0		0	38.4	0	0	2	0	0	2650	1	1	7	1
7	1	0	1	1	1	30	28	1	0		1	0		3	9	3	1	0	1	0	0	0	0	1	0		0		1	0		0	0	0	0	0		1	34	0	0	0	0	1	1930	1	0	3	0
8	1	1	0	0	0	35	39	0				0		2	6	2	2	0	0	0	0	0	0	1	0		0		1	0		0	0	0	0	0		0	41	0	1	0	0	0	3510	1	1	24	0
9	1	0	0	0	0	30	31	1	1	0		0		3	8	2	2	0	0	0	0	0	2	0	1	2	0		1	0		0	0	0	0	0		0	37.9	0	3	0	0	0	3150	1	1	6	0
10	1	0	0	0	0	29	27	1	1	0		0		2	4	2	2	0	0	0	3	0	2	0	0		0		1	0		0	0	0	0	0		0	38	0	3	0	0	0	2700	1	0	3	0
11	1	1	0	0	0	34	34	1	0		1	1	7	3	7	3	2	0	0	0	3	0	1	1	0		0		0	0		0	0	0	1	0		0	36	0	0	0	0	0	3600	1	0	3	1
12	1	0	2	0	1	29	35	1	1	4		0		3	7	2	1	1	0	0	0	0	0	1	0		0		1	0		0	0	0	0	0		0	39.2	0	3	0	0	0	3330	1	1	11	0
13	1	1	2	0	1	28	32	1	1	0		0		2	5	2	2	0	0	0	2	1	1	1	0		0		1	0		0	0	0	0	0		0	40	0	3	1	0	0	3700	1	1	6	0
14	1	1	2	0	1	38	39	1	1	8		0		1	1	2	4	0	0	2	0	2	4	2	0		1	0	1	1	2	0	0	0	0	0		1	35.4	2	3	0	0	1	2150	0	0		1
15	1	1	0	0	0	35	35	1	0		5	1	6	1	3	1	1	0	0	0	1	1	2	1	1	2	1	0	1	1	2	1	0	1	0	0		0	38.5	0	1	0	0	0	2700	0	0		0
16	1	1	0	0	0	26	36	0				0		1	2	2	1	0	2	0	3	2	2	1	0		1	4	1	1	3	0	0	0	0	0		0	40	0	0	0	0	0	2790	1	1	13	0
17	1	0	0	0	0	24	28	0				0		3	8	2	1	1	1	0	0	2	1	1	0		0		1	0		0	0	0	0	0		0	40.3	1	1	2	0	0	3800	1	1	7	1
18	1	0	0	0	0	34	33	0				0		3	8	1	1	0	0	0	0	0	1	0	0		0		1	0		1	0	0	0	0		0	37.5	0	0	2	0	0	3050	1	1	6	0
19	1	0	0	0	0	37	44	1	1	5		0		1	1	2	1	0	0	1	3	2	2	0	0		1	0	1	0		0	0	0	0	0	4	0	36.6	2	3	1	0	0	4010	1	0	1	0
20	1	1	1	1	1	27	33	1	0		8	1	8	2	5	3	1	0	0	0	2	0	2	1	0		0		1	0		0	0	0	0	0		0	39.5	1	1	0	0	0	3030	1	1	30	0
21	1	1	0	0	0	31	38	0				0		1	3	2	1	0	1	1	1	2	1	0	0		0		1	0		0	0	0	0	0		0	40.6	0	1	0	0	0	3380	1	1	8	1
22	1	1	2	0	1	36	35	1	1	14		0		3	8	3	3	0	0	0	1	0	1	0	1	9	0		1	0		0	0	0	0	0		0	36	0	3	0	0	1	1200	0	0		0
23	1	0	1	1	1	34	38	0				1	6	2	4	1	2	0	0	1	2	1	2	0	0		0		1	0		0	0	0	0	0	2	0	39.3	1	1	0	0	0	3000	1	1	12	1
24	1	1	1	1	1	41	42	1	0		1	0		1	1	1	1	0	0	0	1	0	2	0	0		0		0	0		0	0	0	0	0	8	0	38.7	0	2	0	0	0	3720	0	0		0
25	1	1	0	0	0	32	33	0				0		1	2	2	2	0	0	0	1	1	1	1	0		0		1	0		1	0	0	0	0		0	37.5	1	0	0	0	0	3150	1	1	7	1
26	1	0	0	0	0	33	37	1	0		3	0		2	4	1	1	0	0	1	3	2	2	1	1	1	0		1	0		0	0	0	0	0		0	40	0	1	0	0	0	3100	1	0	1	0
27	1	0	0	0	0	30	34	0				0		1	2	2	1	0	0	0	1	1	4	1	0		1	1	1	0		0	0	0	0	0		0	40	2	1	0	0	0	3150	1	1	18	0
28	1	0	0	0	0	26	37	1	0		14	0		3	9	1	1	0	1	1	1	2	1	1	0		1	1	1	0		0	0	0	0	0	4	0	37	1	0	0	0	0	3970	0	0		0
29	1	0	1	1	1	33	31	1	0		4	0		1	2	2	2	0	0	0	0	0	1	1	0		0		1	0		0	0	0	0	0		0	37	0	0	0	0	0	3500	1	1	13	1
30	1	1	0	0	0	32	35	1	1	10		0		3	7	2	2	0	0	1	0	1	0	1	0		0		1	0		0	0	0	0	0		0	37.5	0	3	0	1	1	2340	0	0		0
31	1	1	1	1	1	32	34	1	1	9		0		1	3	3	1	0	0	0	2	0	1	1	0		0		1	0		0	0	0	0	0	2	1	31	0	3	0	0	1	1500	0	0		0
32	1	0	1	1	1	34	34	1	0		1	0		1	3	2	1	0	0	0	0	0	1	1	0		0		1	0		0	0	0	0	0		0	38.4	0	3	0	0	0	3100	1	0	3	0
33	1	0	0	0	0	36	44	1	1	15		0		2	4	2	1	0	1	0	1	1	1	0	0		0		1	0		1	0	0	1	0		0	38.3	0	3	0	0	0	2640	1	1	9	0
34	1	0	2	0	1	36	38	0				0		2	6	1	1	1	0	1	0	0	2	2	0		0		1	1	2	0	0	0	1	1		0	40.1	0	1	0	0	0	4080	1	0	1	0
35	1	1	1	1	1	30	30	0				1	3	1	2	1	1	0	0	0	4	1	0	1	1	2	1	0	1	0		0	0	0	0	0		1	35	1	1	2	0	1	2300	1	1	48	1
36	1	1	0	0	0	34	31	1	1	4		0		2	4	3	3	0	0	0	1	1	1	1	0		0		1	0		0	0	0	0	0	4	0	38	0	3	0	0	0	3100	1	1	12	1
37	1	0	1	1	1	27	28	0				0		1	1	2	1	0	0	0	0	0	0	0	0		1		1	0		0	0	0	0	0	9	0	39.5	1	1	0	0	0	3130	1	1	9	0
38	1	0	1	1	1	31	34	0				0		1	3	2	1	0	0	0	0	0	1	0	0		0		1	0		0	0	0	0	0		1	34.4	0	0	0	0	0	2720	1	1	8	0
39	1	0	1	1	1	36	31	1	0		1	0		1	2	2	1	0	0	0	4	0	2	0	0		0		1	1	2	0	0	0	0	0		0	38.5	0	0	1	0	0	3300	1	1	6	1
40	1	0	1	1	1	27	28	1	1	7		0		2	5	2	1	0	0	1	2	1	1	1	0		1	0	1	0		0	0	0	0	0		0	38.4	0	3	0	0	0	2650	1	0	2	1
41	1	1	2	0	1	38	39	1	1	9		0		1	1	2	4	0	0	2	0	2	4	2	0		1	0	0	0		0	0	0	0	0		1	35	2	3	0	0	1	2000	0	0		1
42	1	1	0	0	0	31	34	1	1	5		0		3	9	3	2	2	0	0	2	0	1	0	0		0		1	0		0	0	0	0	0		0	36	0	3	1	0	0	3200	1	1	18	1
43	1	0	0	0	0	38	38	1	1	0		0		2	4	3	3	0	0	1	3	1	0	1	0		0		1	0		0	0	0	0	0		0	37	0	3	0	0	0	2650	1	1	21	0
44	1	1	0	0	0	32	35	1	1	10		0		3	7	2	4	0	0	1	0	1	0	2	0		0		1	0		0	0	0	0	0		1	34.5	2	3	0	1	1	2280	0	0		0
45	1	0	1	1	1	32	32	0				0		2	5	3	2	0	0	0	1	0	0	1	0		0		1	0		0	0	0	0	0		0	39.4	0	2	0	0	0	3100	1	0	4	1
46	1	0	0	0	0	32	37	0				0		1	3	2	2	1	0	0	1	1	1	0	0		0		0	1	2	0	0	0	0	0		0	38	0	0	2	0	0	3550	0	0		0
47	1	1	0	0	0	28	31	0				0		3	9	2	1	0	2	0	0	1	1	1	0		1	0	1	0		0	0	0	0	0		0	40.3	1	0	0	0	0	3300	1	1	12	1
48	1	1	0	0	0	35	35	0				0		3	8	2	2	0	0	0	0	0	2	0	0		0		1	0		1	0	0	1	0		0	40	1	0	0	0	0	3200	1	1	22	0
49	1	1	0	0	0	30	34	0				0		2	4	1	1	0	0	0	2	0	2	0	0		0		1	0		1	0	0	0	0		0	41	1	0	0	0	0	3630	1	1	42	0
50	1	0	0	0	0	31	29	1	1	13		0		3	9	1	1	2	0	0	0	0	2	1	0		0		1	0		0	0	0	0	0		0	38	0	3	0	0	0	4200	1	1	16	1
51	1	1	1	1	1	41	42	0				0		3	8	2	2	0	0	0	2	1	0	1	0		0		1	0		0	0	0	0	0		0	37	0	0	2	0	1	2500	0	0		1
52	1	0	1	1	1	35.5	38	1	1	0		0		2	4	2	2	0	0	0	0	0	0	1	0		0		1	0		0	0	0	0	0		0	38	0	1	1	0	0	2740	1	0	3	0
53	1	1	2	0	1	35	38	1	1	0		0		3	7	3	3	0	0	0	0	0	0	0	0		1	1	1	0		1	0	0	1	0	4	0	38	0	3	0	0	0	3100	1	1	9	1
54	1	0	0	0	0	30	50	0				0		2	5	1	1	0	1	0	0	0	0	1	0		0		0	0		0	0	0	0	0		0	39	0	1	0	0	0	3950	1	1	48	0
55	1	1	0	0	0	31	30	0				0		3	7	4	2	0	0	1	3	1	1	2	0		0		1	1	1	0	0	0	0	0		0	39.2	0	0	0	0	0	2690	0	0		1
56	1	1	2	0	1	30	30	1	0		1	0		3	9	1	1	1	0	0	2	1	1	0	0		0		1	0		0	0	0	0	0		0	38	0	0	1	0	0	3350	1	0	2	1
57	1	0	0	0	0	33	35	1	0		8	0		3	9	1	1	0	0	0	2	2	1	0	0		0		1	0		0	0	0	0	0		0	39.5	0	1	0	0	0	3650	1	0	1	0
58	1	0	0	0	0	28	32	1	0		2	1	3	2	5	2	1	0	0	0	1	1	1	0	0		0		1	0		0	0	0	0	0		0	39.5	0	1	0	2	0	3360	0	0		0
59	1	0	1	1	1	29	34	1	1	10		0		1	1	1	1	0	1	0	1	0	1	1	1	6	1	0	1	1	2	0	0	0	0	0	4	0	37.3	0	3	0	0	0	2710	0	0		1
60	1	0	1	1	1	29	33	0				1	9	1	1	1	1	0	0	0	3	0	1	1	1	4	1	1	1	0		0	0	0	0	0	10	0	38.4	1	1	0	0	0	3750	1	1	47	0
61	1	0	0	0	0	31	31	0				1		1	2	2	1	0	0	0	0	0	2	1	0		0		1	0		0	0	0	0	0		0	39	1	1	0	0	0	2950	1	1	24	0
62	1	0	2	0	1	31	31	1	1	15		0		2	6	1	1	0	1	0	3	0	0	1	0		0		1	0		0	0	0	0	0		0	38	2	3	0	0	1	2450	1	0	5	0
63	1	1	0	0	0	40	44	1	1	6		0		2	5	2	1	0	0	0	0	0	2	0	0		0		1	0		0	0	0	0	0		0	39	0	3	0	0	0	3260	1	1	84	0
64	1	1	0	0	0	35	43	1	1	8		0		3	9	2	2	2	0	0	1	0		0	1	3	1	0	1	0		0	0	0	0	0		1	35.4	0	0	0	0	1	2460	0	0		0
65	1	1	2	0	1	29	38	1	1	9		0		2	5	3	2	0	0	0	1	2	1	2	0		1	1	1	0		0	0	0	1	1	6	0	38.5	0	3	0	0	0	2970	1	1	7	1
66	1	0	2	0	1	22	27	0				0		2	5	3	1	0	0	1	4	1	0	1	0		0		1	0		0	0	0	0	0		0	37	0	2	0	0	0	2660	1	1	6	0
67	1	0	0	0	0	35	36	1	0		13	1	6	3	7	2	1	0	0	0	1	0	1	0	0		1	1	1	0		0	0	0	0	0	8	0	38.2	0	0	1	0	0	3450	1	1	6	1
68	1	0	0	0	0	34	37	1	0		1	0		3	9	2	1	0	0	0	1	1	0	1	0		0		1	0		0	0	0	0	0		0	39.2	0	0	0	0	0	2950	1	0	4	1
69	1	0	1	1	1	40	38	1	1	1		0		3	9	1	1	1	1	0	0	0	1	1	0		0		1	0		0	0	0	1	0		0	36.5	0	3	1	0	0	3240	1	1	10	1
70	1	1	0	0	0	29	29	0				0		3	7	1	1	0	0	0	1	0	0	1	0		0		1	0		0	0	0	0	0		0	40	1	0	0	0	0	3300	1	1	8	0
71	1	1	1	1	1	25	31	1	1	8		0		1	3	2	1	0	0	0	0	1	1	1	0		0		1	0		0	0	0	0	0		0	36.4	0	3	0	0	0	2560	1	1	12	1
72	1	0	0	0	0	36	47	0				1	4	1	1	2	2	0	1	1	2	1	0	1	0		1	1	1	0		0	0	0	0	0	2	0	39.3	2	0	0	0	0	4000	1	0	4	0
73	1	0	0	0	0	28	30	0				0		2	4	3	1	0	0	0	3	0	0	1	0		0		1	0		0	0	0	0	0		0	39.3	0	2	2	0	0	3370	1	1	12	0
74	1	1	0	0	0	26	25	0				0		3	7	1	1	0	1	0	1	1	0	0	0		1	1	1	0		0	0	0	1	0		0	38.5	2	0	0	0	0	3550	1	0	3	0
75	1	0	2	0	1	25	58	1	0		1	0		3	7	1	1	3	1	1	4	1	0	2	0		0		1	0		0	0	0	0	1	4	0	36.2	2	0	0	2	0	3900	0	0		1
76	1	0	1	1	1	33	40	1	0		2	0		1	1	1	1	0	0	0	2	1	2	1	0		0		1	0		0	0	0	0	0	4	0	39.2	0	1	0	0	0	2800	0	0		0
77	1	1	1	1	1	34	32	1	1	13		1		1	2	2	1	0	0	1	4	1	2	0	1	8	1	0	1	0		0	0	0	0	0	4	0	37.5	0	3	0	0	0	3120	1	1	12	1
78	1	1	0	0	0	23	37	1	0		8	0		1	3	2	1	0	0	0	4	1	0	1	0		0		1	0		0	0	0	0	0		0	39	1	0	0	0	0	3450	0	0		0
79	1	1	0	0	0	31	31	1	0		12	0		2	6	3	1	0	0	0	2	1	1	1	0		0		1	0		0	0	0	0	0		0	40	1	2	0	0	0	3220	1	1	22	1
80	1	0	1	1	1	33	33	1	1	0		0		2	5	2	2	0	1	0	1	0	0	0	0		1	1	1	0		0	0	0	0	0	8	0	39	0	3	0	0	0	3260	1	0	4	0
81	1	1	0	0	0	34	39	1	1	5		0		2	6	2	2	1	0	1	1	1	1	2	1	5	1	1	1	0		0	0	0	1	0	4	0	38	2	3	0	0	0	3760	0	0		1
82	1	0	1	1	1	29	34	1	1	5		0		1	1	1	1	0	1	0	1	0	1	0	1	6	1	0	1	1	2	0	0	0	0	0	4	0	37.3	0	3	0	0	0	2710	0	0		1
83	1	0	0	0	0	39	46	0				0		2	6	3	3	0	0	1	3	0	1	0	0		0		1	0		0	0	0	0	0		0	37.1	2	1	0	1	0	3250	1	0	3	1
84	1	1	0	0	0	32	31	1	1	5		0		2	6	2	1	0	0	1	1	0	0	1	0		0		1	0		0	0	0	0	0		0	39	2	3	0	0	0	3260	0	0		1
85	1	1	1	1	1	30	30	1	1	9		0		1	3	2	4	0	0	0	0	0	0	1	0		1	1	1	0		0	0	0	0	0	8	0	37.5	0	3	0	0	1	2360	1	1	6	0
86	1	0	0	0	0	29	31	0				0		1	1	1	1	0	0	2	1	2	2	2	0		0		0	0		1	0	0	0	0		0	37	1	0	0	0	0	2700	0	0		1
87	1	1	0	0	0	30	31	0				0		2	6	2	1	0	1	1	1	0	1	1	0		0		1	0		0	0	0	0	0	4	0	38	0	0	0	0	0	3460	1	1	12	0
88	1	0	2	0	1	27	29	1	1	7		0		3	7	3	1	0	0	1	3	1	2	1	0		0		1	0		0	0	0	0	1	8	0	40	0	3	1	0	0	3050	1	1	6	1
89	1	0	1	1	1	33	42	0				0		1	1	1	1	0	0	0	4	0	0	1	0		0		1	0		1	0	0	1	0		0	40	2	1	0	0	0	3490	1	0	4	0
90	1	1	2	0	1	30	27	1	0		1	0		2	5	3	1	0	0	0	0	0	0	1	1	2	1	0	1	0		0	0	0	0	0		1	34	0	0	0	0	1	2300	1	0	1	1
91	1	0	1	1	1	39	45	1	0		9	0		1	1	1	1	0	0	1	3	0	1	1	0		0		1	0		0	0	0	0	0		0	38	0	0	0	0	0	3150	0	0		0
92	1	0	0	0	0	37	36	1	1	7		0		1	1	3	3	0	0	0	0	1	0	1	1	7	0		1	0		0	0	0	0	0	4	0	36.3	0	3	0	0	0	2880	1	0	3	0
93	1	1	0	0	0	33	37	1	1	5		0		3	9	3	2	2	0	0	2	0	1	0	0		0		1	0		0	0	0	0	0		0	37	0	3	1	0	0	3300	1	1	18	1
94	1	1	1	1	1	21	23	0				0		1	1	4	1	0	0	1	4	2	1	2	0		0		1	0		0	0	0	1	0	4	1	32	1	2	2	0	0	3150	1	1	6	0
95	1	1	0	0	0	27	31	0				0		3	7	2	2	0	0	0	0	0	0	1	0		0		1	0		0	0	0	0	0	7	0	36	0	0	0	0	0	2920	1	1	13	0
96	1	0	2	0	1	32	30	0				0		3	9	2	1	0	0	0	2	0	1	1	0		0		0	0		0	0	0	0	0		0	40	1	0	0	0	0	2950	1	0	1	0
97	1	1	0	0	0	34	42	1	1	13		1	1	2	4	2	2	0	0	0	0	0	0	1	0		0		1	0		0	0	0	0	0		0	38	2	3	0	0	0	2920	1	1	18	1
98	1	0	0	0	0	31	32	0				0		3	7	2	1	0	0	0	0	2	2	1	0		0		1	0		0	0	0	0	0		0	38.3	2	1	0	0	0	3500	1	0	2	0
99	1	1	0	0	0	29	31	1	0		1	0		2	4	2	1	0	0	1	1	1	2	0	0		0		1	0		0	0	0	0	0	2	0	40.1	0	3	1	0	0	2650	1	0	2	1
100	1	0	2	0	1	39	46	1	1	16		0		3	8	1	1	0	0	0	0	0	2	0	0		0		0	0		1	0	0	1	0		0	39.4	0	3	0	0	0	3900	1	0	4	0
101	1	0	2	0	1	33	38	0				0		2	5	2	1	0	0	0	2	0	1	1	0		0		1	0		0	0	0	0	0	2	0	36	2	1	0	0	0	2850	1	1	7	1
102	1	1	1	1	1	30	29	0				0		1	2	3	1	0	0	0	2	0	1	1	0		0		0	0		1	0	0	1	0		0	40.3	1	0	0	0	0	3070	1	1	18	0
103	1	0	0	0	0	27	36	1	1	9		0		2	4	2	1	0	2	0	4	1	0	1	0		0		1	0		0	0	0	1	0		0	36	1	3	0	0	1	2500	0	0		0
104	1	1	2	0	1	32	38.5	1	1	0		0		3	9	2	2	0	0	0	1	0	0	1	0		0		1	0		1	0	0	1	0		1	34.2	0	3	0	0	1	2300	0	0		1
105	1	0	0	0	0	29		1	1	5		0		1	3	2	1	0	0	0	4	2	2	1	1	3	0		1	0		0	0	0	1	0	8	0	39.1	0	0	0	0	0	3950	1	1	36	0
106	1	0	2	0	1	19	22	0				0		2	5	3	1	0	2	1	3	0	1	1	0		0		1	0		0	0	0	0	0		0	40	0	0	2	0	0	3600	0	0		1
107	1	0	1	1	1	29	35	1	1	13		0		1	2	1	1	0	2	0	4	1	1	0	0		0		1	1	1	1	0	0	1	0		0	38.5	1	3	0	0	0	3280	1	1	30	0
108	1	0	0	0	0	23	30	0				0		3	7	5	3	1	0	0	0	0	1	0	0		0		1	0		0	0	0	0	0		0	39	0	0	0	0	0	3550	1	1	10	1
109	1	0	0	0	0	36	51	0				0		2	4	1	1	1	0	0	0	1	1	1	0		0		1	0		0	0	0	0	0		0	40.1	0	0	2	0	0	5050	1	1	6	1
110	1	0	1	1	1	33	32	1	0		5	0		2	5	2	1	0	0	0	2	0	2	0	0		0		1	0		1	0	0	1	0		0	39	0	0	0	0	0	3840	1	1	9	1
111	1	0	2	0	1	31	40	1	1	5		0		3	8	2	2	1	0	1	2	1	2	0	1	2	0		1	0		0	0	0	0	0		0	36	0	3	0	0	1	2400	1	0	0	1
112	1	0	1	1	1	30	31	0				0		3	9	2	1	0	0	1	1	1	1	1	0		0		1	0		0	0	0	0	0		0	39	0	0	2	0	0	2930	1	1	18	1
113	1	0	2	0	1	28	33	1	1	13		1	5	2	6	1	1	0	0	0	0	1	2	1	0		1	1	1	0		0	0	0	0	0		0	38	0	3	0	0	0	3060	0	0		0
114	1	0	1	1	1	33	34	0				0		2	5	2	1	0	0	0	0	1	1	1	0		0		1	1	1	0	0	0	1	0		0	40	0	0	2	0	0	3600	1	1	24	0
115	1	1	2	0	1	32	31	0				1	3	1	3	2	1	0	0	0	2	0	1	0	0		0		1	0		1	0	0	1	0		0	39.6	0	2	0	0	0	3750	1	0	5	0
116	1	0	1	1	1	29	30	1	0		1	0		3	9	3	2	0	2	0	1	1	2	1	0		1	0	1	0		0	0	0	0	0		0	38	0	0	0	0	0	2970	1	0	2	1
117	1	1	1	1	1	30		1	1	0		1		2	6	2	2	0	1	1	0	1	0	1	0		1	0	1	0		0	0	0	0	0		0	38.2	0	3	0	0	0	2850	1	0	4	1
118	1	0	1	1	1	32	32	0				0		2	4	2	1	0	0	0	1	0	1	1	0		1	4	1	0		0	0	0	0	0		0	40	0	1	0	0	0	2990	1	0	5	0
119	1	0	1	1	1	31	29	1	0		1	0		3	9	3	1	0	0	0	0	0	0	1	0		0		1	0		0	0	0	0	0		1	35	0	0	1	0	1	1950	1	0	3	0
120	1	0	1	1	1	26	29	1	1	0		0		3	7	2	2	0	1	0	1	0	0	1	0		1	1	1	0		0	0	0	0	0		0	38	0	3	1	0	0	2980	0	0		1
121	1	0	0	0	0	25	25	0				0		1	2	2	1	0	0	0	0	0	0	1	0		0		1	0		0	0	0	0	0	8	0	40	2	1	0	0	0	2640	0	0		1
122	1	1	2	0	1	39	35	0				0		1	2	1	1	0	0	0	1	0	1	1	0		0		1	0		0	0	0	0	1		0	39	2	0	0	0	0	3950	1	1	16	1
123	1	0	2	0	1	38	39	0				0		3	8	2	2	0	0	0	0	1	2	1	0		1	0	1	0		0	0	0	0	0		0	36	2	0	2	0	0	3150	0	0		1
124	1	0	2	0	1	36	36	1	0		12	0		1	2	3	2	0	0	1	1	1	0	1	1	3	1	1	1	0		0	0	0	0	0		1	31.6	1	3	0	0	1	1950	1	0	3	0
125	1	0	0	0	0	30	44	0				0		2	4	2	1	0	1	0	1	0	0	1	0		0		1	0		0	0	0	0	0	2	0	38.7	0	0	2	0	0	3300	1	1	17	0
126	1	0	0	0	0	32		1	0		1	0		3	7	2	1	0	0	0	0	0	0	0	0		1	0	1	0		0	0	0	0	0	8	0	39	1	0	0	0	1	2340	1	0	2	0
127	1	0	0	0	0	30	28	1	1	2		0		3	7	2	1	0	0	0	2	0	2	1	0		0		1	0		0	0	0	0	0		0	38	0	3	0	0	0	3500	1	1	8	1
128	1	1	0	0	0	34	39	0				0		2	6	2	2	0	0	0	0	0	0	1	0		0		1	0		0	0	0	0	0		0	41	0	1	0	0	0	3510	1	1	24	0
129	1	0	2	0	1	35	43	1	1	16		0		3	8	2	2	0	0	1	4	2	1	1	0		0		1	0		1	0	0	1	0		0	37	0	3	0	0	0	2800	1	0	1	1
130	1	0	0	0	0	32	34	0				0		3	9	2	1	0	0	0	3	1	2	1	0		0		1	0		0	0	0	1	0		0	36	1	1	0	0	0	2830	1	0	3	1
131	1	0	1	1	1	27	28	1	1	3		0		3	8	2	1	0	2	1	3	2	1	2	0		0		1	0		0	0	0	0	0		0	37	0	3	0	0	0	2740	0	0		0
132	1	1	0	0	0	32	37	0				0		2	4	2	1	0	0	0	0	1	2	1	0		0		1	0		0	0	0	0	0		0	40	0	1	0	0	0	2920	1	1	13	0
133	1	0	1	1	1	38	39	1	1	10		0		2	4	1	1	0	0	0	0	0	1	0	0		1	1	1	1	3	0	0	0	0	0	4	0	37.5	0	3	0	0	0	2950	0	0		0
134	1	1	0	0	0	37	37	0				0		3	7	2	2	1	0	0	0	1	1	2	0		1	0	1	0		0	0	0	0	1		0	39.2	1	0	2	0	0	2850	1	1	6	1
135	1	1	0	0	0	29	28	0				0		1	2	3	2	0	0	1	0	1	0	1	0		0		1	0		0	0	0	0	0		0	40	0	1	0	0	0	3950	1	1	9	0
136	1	0	2	0	1	29	29	1	1	2		0		2	4	2	1	1	0	0	1	0	1	0	0		0		1	0		0	0	0	0	0	8	0	36	0	3	0	0	0	2700	0	0		0
137	1	1	2	0	1	26	26	1	1	12		0		2	4	2	1	0	0	0	1	0	1	1	1	16	1	1	1	0		0	0	0	0	0		1	33.4	0	3	0	0	1	1630	1	0	2	0
138	0	1	3	3	3	40	39	1	1	1		0		2	4	1	1	3	0	0	2	0	0	0	0		0		1	0		0	0	0	0	0		0	36	0	3	0	0	0	2550	0	0		0
139	0	1	3	3	3	29	32	0				0		2	6	3	2	0	0	1	3	1	1	1	0		0		1	0		0	0	0	0	0		0	39.3	1	2	0	0	0	3340	0	0		1
140	0	1	3	3	3	31	33	0				0		2	6	2	1	0	1	0	0	0	0	0	0		0		1	0		0	0	0	0	0		0	38	0	0	0	0	0	3300	1	0	2	0
141	0	0	3	3	3	33	35	0				0		1	3	2	2	0	1	0	0	0	0	0	0		0		1	0		0	0	0	0	0		0	36.3	1	0	0	0	0	2520	0	0		0
142	0	0	3	3	3	32	29	1	1	11		0		1	3	3	1	0	0	0	2	0	0	0	0		0		1	1	2	1	0	0	1	0		0	38	0	3	0	0	0	3350	1	1	6	0
143	0	1	3	3	3	31	37	0				0		1	3	2	2	0	0	0	3	0	0	0	0		0		1	0		0	0	0	0	0		0	39.1	1	2	0	0	0	3800	1	1	12	0
144	0	1	3	3	3	28	34	0				0		2	6	2	1	0	0	0	3	0	0	0	0		0		1	0		0	0	0	0	0		0	40.2	1	2	0	0	0	3200	1	1	12	0
145	0	1	3	3	3	34	43	1	1	0		0		1	3	3	3	0	0	0	0	0	2	1	0		0		1	0		0	0	0	0	0		0	38	0	3	0	0	0	3000	1	1	15	0
146	0	1	3	3	3	26	34	1	0		24	0		2	6	2	1	0	0	1	1	1	2	1	0		1	1	1	1	2	0	0	0	0	0	6	0	41	0	1	0	0	0	3800	1	0	2	0
147	0	0	3	3	3	29	37	1	1	0		0		1	3	2	2	0	0	1	1	1	2	1	0		1	1	1	1	2	0	0	0	0	0	6	0	38.2	0	3	0	0	0	3450	0	0		0
148	0	0	3	3	3	29	33	1	1	13		0		1	3	2	1	0	0	0	0	0	1	1	0		0		1	0		0	0	0	0		2	0	37	1	3	0	0	0	2980	1	1	9	0
149	0	1	3	3	3	21	34	0				0		1	3	3	1	0	0	0	3	1	1	0	0		1	1	1	0		0	0	0	0	0		0	39.5	1	0	2	0	0	3760	1	1	18	0
150	0	1	3	3	3	23	33	0				0		2	6	1	1	4	0	0	1	1	1	1	0		0		1	1	2	0	0	0	0	0		0	36	0	0	2	0	0	3100	0	0		0
151	0	1	3	3	3	32	33	1	1			0		1	3	2	1	0	0	0	1	0	0	1	0		0		1	0		0	0	0	0	0		0	39	2	3	0	2	0	2650	1	1	20	0
152	0	1	3	3	3	29	38	0				0		1	3	2	1	0	1	1	4	2	1	1	0		1	1	1	1	1	0	0	0	0	0	8	0	40.3	0	0	2	0	0	3260	1	1	34	0
153	0	1	3	3	3	30	33	0				0		3	8	2	1	0	0	0	0	0	0	1	0		0		1	0		0	0	0	0	0	4	0	40.2	0	0	2	2	0	3850	1	0	1	0
154	0	1	3	3	3	31	29	1	0		3	0		1	3	1	1	0	0	0	1	1	1	0	0		0		0	0		0	0	0	0	0		0	36.4	1	1	0	0	0	2650	1	1	7	1
155	0	0	3	3	3	24	25	0				0		1	3	2	1	0	0	0	0	0	0	1	0		0		1	0		0	0	0	0	0		0	40	0	1	0	0	0	3100	0	0		1
156	0	1	3	3	3	31	29	1	1	18		0		3	7	2	1	0	0	0	0	1	1	0	0		0		1	0		0	0	0	0	0		0	40	1	1	0	0	0	4050	1	1	18	0
157	0	0	3	3	3	31	34	0				0		3	7	2	2	0	0	0	0	0	0	1	0		1	1	1	0		0	0	0	0	0	4	0	38	1	2	0	0	0	3700	1	0	2	0
158	0	1	3	3	3	31	32	0				0		2	5	2	1	0	0	0	0	1	1	1	0		0		1	0		0	0	0	0	0		0	39.5	0	2	2	0	0	2800	1	0	0	0
159	0	1	3	3	3	30	35	0				0		2	5	2	1	0	1	0	0	0	2	0	0		0		1	0		0	0	0	0	0		0	39.4	0	0	2	0	0	3140	1	1	57	0
160	0	1	3	3	3	29	32	1	1			0		3	7	1	1	0	0	0	0	0	0	1	0		0		1	0		0	0	0	0	0		1	34	0	3	0	0	0	2740	1	0	2	0
161	0	0	3	3	3	28	28	0				0		2	4	3	1	0	0	0	0	0	2	1	0		0		1	0		1	0	0	1	0		0	41	0	1	2	0	0	3040	1	1	18	0
162	0	0	3	3	3	32	30	1	0		14	0		1	3	2	1	0	0	0	0	0	1	1	0		0		1	1	1	0	0	0	0	0		0	37.5	1	1	0	0	0	3500	1	1	12	1
163	0	1	3	3	3	34	35	0				0		3	8	2	2	0	0	0	0	0	1	1	0		0		1	0		0	0	0	0	0		0	38	1	1	2	0	0	3230	1	0	2	0
164	0	1	3	3	3	35	35	0				0		1	3	2	2	0	0	0	1	0	1	0	0		0		1	0		0	0	0	0	0	8	0	38.2	1	2	0	0	0	2700	1	1	8	0
165	0	0	3	3	3	37	38	1	1	17		0		2	4	2	1	0	0	0	0	0	0	0	0		1	1	0	0		0	0	0	0	0		0	36	0	1	0	0	0	3450	1	1	6	0
166	0	0	3	3	3	28	32	1	1	0		0		2	4	3	2	0	0	0	0	2	1	1	0		0		1	0		0	0	0	0	0		0	38	0	3	0	0	0	3780	1	1	7	0
167	0	1	3	3	3	32	40	1	1	0		0		2	4	4	3	0	0	1	2	1	1	1	0		0		1	0		0	0	0	0	0		0	38	0	3	0	0	0	3430	1	0	4	0
168	0	0	3	3	3	26	30	1	1	10		0		2	6	3	1	0	0	0	0	2	1	1	0		0		1	0		0	0	0	0	0		0	39.5	0	3	1	1	0	3970	1	1	7	0
169	0	0	3	3	3	27	30	1	0		13	0		1	3	3	1	0	0	0	4	0	2	1	0		0		1	1	2	0	0	0	0	0		0	40.1	1	2	1	0	0	3340	1	0	3	0
170	0	0	3	3	3	27	30	0				0		3	7	2	1	0	0	0	0	1	1	1	0		0		1	0		0	0	0	1	0		0	38	1	0	0	0	0	3200	1	1	10	0
171	0	0	3	3	3	40	41	0				0		1	3	3	3	0	0	1	1	1	1	1	0		1	1	1	0		1	0	0	0	0	8	1	32	2	2	0	0	0	4000	1	0	2	1
172	0	1	3	3	3	28	28	0				0		2	6	1	1	0	2	0	1	1	1	2	0		0		1	1	1	0	0	0	0	0		0	38	1	0	0	0	0	2870	1	0	3	0
173	0	0	3	3	3	34	34	1	1	13		0		2	4	2	2	0	0	0	0	0	2	1	0		0		1	0		1	0	0	1	0		0	38.5	0	3	1	0	0	3650	1	1	8	0
174	0	0	3	3	3	30	30	1	1	13		0		3	8	2	1	0	0	0	0	0	2	1	0		0		1	0		1	0	0	1	0		0	38	0	3	1	0	0	3550	1	1	6	0
175	0	0	3	3	3	39	49	1	1	8		0		1	3	1	1	3	0	0	0	0	0	2	1	2	1	0	1	0		0	0	0	0	0		0	38.3	0	3	0	0	0	2725	1	1	11	0
176	0	0	3	3	3	30	33	0				0		2	6	2	1	0	0	0	1	0	1	1	0		0		1	0		0	0	0	0	0		0	40	0	1	0	0	0	3350	0	0		0
177	0	0	3	3	3	33	36	0				0		1	3	2	2	0	0	0	1	0	1	1	0		0		1	0		0	0	0	0	0		0	40	0	1	2	0	0	3370	0	0		0
178	0	0	3	3	3	32	34	0				0		1	3	2	2	0	0	0	0	0	2	0	0		0		1	0		0	0	0	0	0		0	38	2	0	0	0	0	3300	1	1	26	0
179	0	0	3	3	3	34	40	1	1	0		0		1	9	2	2	0	0	0	2	0	0	1	0		0		1	0		0	0	0	0	0		0	38.5	0	3	0	0	0	3530	1	0	4	0
180	0	0	3	3	3	29	29	1	0		0	0		2	4	2	1	0	0	0	1	0	0	1	0		0		1	0		0	0	0	0			0	40.4	2	0	0	0	0	3200	1	0	1	0
181	0	0	3	3	3	32	32	0				0		2	4	2	1	0	0	0	1	0	0	1	0		0		1	0		0	0	0	0	0		0	39.3	1	1	0	0	0	3700	1	1	9	0
182	0	0	3	3	3	36		0				0		2	5	2	1	0	0	0	0	0	0	1	0		0		1	1	1	1	0	0	1	0		0	39	0	2	2	0	0	2900	1	0	1	0
183	0	0	3	3	3	35	36	0				0		1	3	3	1	0	0	0	0	0	0	1	0		0		1	0		0	0	0	0	0		0	40.5	1	0	2	0	0	3980	1	1	7	0
184	0	0	3	3	3	30	32	0				0		2	4	4	2	0	0	0	0	1	0	1	0		0		1	0		0	0	0	1	0		0	39.4	1	2	0	0	0	3450	1	1	10	0
185	0	1	3	3	3	38	47	0				0		2	5	2	2	0	0	0	1	0	1	1	0		0		1	0		0	0	0	0	0		0	39	1	1	0	0	0	2610	1	1	7	0
186	0	0	3	3	3	28	29	0				0		1	3	3	1	0	0	0	3	1	1	1	0		1	4	1	1	1	1	0	0	1	0		0	38	1	2	0	0	0	3330	0	0		0
187	0	0	3	3	3	28	32	0				0		1	3	4	1	0	0	0	0	0	0	0	0		0		1	0		0	0	0	0	0		0	38.6	1	1	0	0	0	3160	1	1	10	0
188	0	1	3	3	3	38	42	0				0		2	6	1	1	1	0	0	1	1	1	1	0		0		0	1	3	1	0	0	0	0		0	38	1	0	0	0	0	3250	1	1	10	0
189	0	1	3	3	3	32	41	1	0		6	0		3	7	2	1	0	0	0	1	0	1	1	0		0		1	0		0	0	0	0	0		0	38	0	2	0	0	0	3200	1	0	4	0
190	0	0	3	3	3	23	33	0				0		2	6	2	1	0	0	0	1	0	1	0	0		1	0	1	0		0	0	0	0	0		0	38	2	1	0	0	0	3210	1	0	3	0
191	0	1	3	3	3	32	42	0				0		1	3	3	1	0	0	0	0	0		0	0		0		1	0		0	0	0	0	0	4	0	41.5	1	0	2	0	0	2980	1	1	12	0
192	0	0	3	3	3	38	39	1	1	0		0		3	8	3	3	0	0	0	0	0	0	1	0		0		1	0		0	0	0	0	0		0	38	0	3	0	0	0	3850	1	1	6	0
193	0	0	3	3	3	32	28	0				0		2	5	5	1	0	0	0	3	1	1	1	0		0		1	0		0	0	0	0	0		0	39.3	0	0	0	0	0	3120	1	0	3	0
194	0	1	3	3	3	34	30	0				0		1	3	5	2	0	0	0	3	1	1	1	0		0		1	0		0	0	0	0	0		0	39.2	0	0	0	0	0	3620	1	0	3	0
195	0	0	3	3	3	27	36	1	1	5		0		3	9	2	1	0	0	0	1	0	0	0	0		0		1	0		0	0	0	0	0		0	40	0	3	0	0	1	2170	1	1	8	0
196	0	1	3	3	3	29	38	0				0		3	7	2	2	0	0	0	1	0	0	0	0		0		0	0		0	0	0	0	0		0	42	1	2	0	0	1	2230	1	1	8	0
197	0	0	3	3	3	36	33	0				0		1	3	2	2	0	0	0	0	1	1	0	0		0		1	0		0	0	0	0	0		0	40	1	1	0	0	0	4150	1	1	16	1
198	0	1	3	3	3	38	43	1	0		1	0		1	3	2	2	0	0	1	1	1	2	1	0		0		0	0		0	0	0	0	0		0	42	2	0	1	0	0	3665	1	1	42	0
199	0	1	3	3	3	36	41	0				0		2	5	2	1	0	0	1	1	1	2	1	0		0		0	0		0	0	0	0	0		0	42	2	1	0	0	0	3020	1	1	50	0
200	0	1	3	3	3	22	35	0				0		1	3	1	1	0	0	0	1	2	1	2	0		0		1	0		0	0	0	0	0		0	38	2	0	0	0	0	3160	1	1	6	0
201	0	0	3	3	3	29	31	1	0		0	0		1	3	1	1	0	0	0	1	1	1	1	0		1	0	1	0		0	0	0	0	0	4	0	36	0	0	0	0	1	2500	0	0		0
202	0	0	3	3	3	27	32	1	1	4		0		2	5	2	1	0	0	1	1	1	1	1	0		0		1	0		0	0	0	0	0		0	40	0	3	0	0	0	3100	0	0		0
203	0	1	3	3	3	27	29	1	1	6		0		2	5	2	2	0	0	1	0	0	1	0	0		0		1	0		0	0	0	0	0		0	37.3	0	3	0	0	1	2510	1	1	14	0
204	0	0	3	3	3	42	40	1	0		1	0		2	5	1	1	0	0	1	3	1	1	2	0		0		0	0		0	0	0	0	0		0	36.5	1	0	0	0	1	2340	1	0	3	0
205	0	1	3	3	3	25	29	0				0		1	3	2	1	0	1	1	1	0	0	1	0		0		1	0		1	0	0	1	0		0	38.2	2	0	0	0	0	2650	1	1	11	0
206	0	1	3	3	3	32	29	0				0		2	6	3	2	0	0	1	3	2	1	2	0		0		1	0		0	0	0	0	0		0	37.4	1	0	2	0	0	2570	1	0	5	0
207	0	1	3	3	3	32	31	0				0		2	4	2	1	0	0	0	4	0	1	1	0		0		1	0		0	0	0	0	0		0	39	0	0	2	0	0	3400	1	1	36	0
208	0	1	3	3	3	33	40	1	1	5		0		3	7	2	1	0	0	0	1	1	2	1	1	2	1	0	1	0		0	0	0	0	0		0	37.3	0	3	0	0	0	2960	0	0		0
209	0	0	3	3	3	30	35	0				0		2	5	2	1	0	0	0	0	1	0	1	0		0		1	0		0	0	0	0	0		0	38	0	0	0	0	0	2700	1	0	3	1
210	0	0	3	3	3	40	41	1	1			0		1	3	1	1	0	0	1	1	1	1	0	0		1	0	1	1	1	0	0	0	0	0		0	38	0	3	0	0	0	3300	1	0	4	1
211	0	1	3	3	3	31	33	0				0		1	3	2	1	0	0	0	1	0	1	1	0		0		1	0		0	0	0	0	0		0	40	1	0	2	0	0	3030	1	1	12	0
212	0	0	3	3	3	31	31	1	0		0	0		1	3	2	1	0	0	0	0	1	1	1	0		0		1	0		0	0	0	0	0		1	34.6	1	3	1	0	1	2250	1	1	7	0
213	0	1	3	3	3	35	35	1	0		4	0		2	4	2	2	0	0	0	0	1	2	1	0		0		1	0		0	0	0	0	0		0	38.5	0	0	0	0	0	2800	1	1	16	1
214	0	0	3	3	3	35	42	0				0		2	5	2	1	1	0	0	2	0	0	1	0		1	1	1	0		0	0	0	0	0	8	0	39.4	0	1	0	0	0	2960	1	1	6	0
215	0	1	3	3	3	31	30	1	0		0	0		1	3	2	1	0	0	0	1	0	1	0	1	10	0		1	0		1	0	0	1	0		0	37	0	0	0	0	0	2950	1	1	30	1
216	0	0	3	3	3	33	35	1	0		0	1	10	1	3	3	2	0	1	1	3	1	1	0	1	11	1	1	1	0		0	0	0	0	0	12	0	40.2	2	3	0	1	0	3290	1	1	6	0
217	0	1	3	3	3	27	31	1	0		2	0		2	5	4	1	0	1	0	0	0	0	1	0		0		1	0		0	0	0	0	0		0	40.5	0	1	0	0	0	4100	1	1	6	0
218	0	0	3	3	3	36	36	1	1			0		1	3	2	2	0	1	0	1	1	1	1	0		0		1	0		0	0	0	0	0		0	38.4	0	3	0	0	0	3100	1	0	3	0
219	0	1	3	3	3	25	21	1	1	13		0		1	3	2	1	0	0	0	3	2	1	0	0		0		1	0		0	0	0	0	0	4	0	38.4	0	3	1	0	0	2950	1	0	2	0
220	0	0	3	3	3	32	43	0				0		3	8	2	2	0	0	0	0	0	0	0	0		1	1	1	0		0	0	0	0	0	2	0	40	2	0	0	0	0	3450	1	0	4	0
221	0	1	3	3	3	30	34	0				0		2	4	1	1	0	0	0	0	1	2	0	0		0		1	0		0	0	0	0	0		0	40.1	1	1	0	0	0	2860	1	0	1	0
222	0	1	3	3	3	37	45	1	1	5		0		1	3	2	1	0	1	0	0	1	2	0	0		0		1	1	3	0	0	0	0	0	8	0	38.5	2	3	0	0	0	3050	0	0		0
223	0	1	3	3	3	30	35	1	1	0		0		2	4	3	3	0	1	0	0	1	1	1	0		0		1	0		0	0	0	0	0		0	38	2	3	0	0	0	3550	1	1	12	0
224	0	1	3	3	3	31	38	0				0		2	5	5	3	0	0	0	3	0	2	1	0		0		1	0		0	0	0	0	0		0	38	0	0	2	0	0	3230	1	1	11	0
225	0	0	3	3	3	29	32	0				0		1	3	2	1	0	0	0	0	0	2	1	0		1	4	1	0		0	0	0	0	0	2	0	38.5	0	1	0	0	0	3300	1	1	24	0
226	0	1	3	3	3	34	43	1	1	10		0		3	8	3	2	0	0	0	4	0	0	1	0		1	0	1	0		0	0	0	1	0		0	38.5	2	3	0	0	0	3030	1	1	36	1
227	0	1	3	3	3	32	38	1	1	17		1	5	2	6	2	2	0	0	0	1	0	1	1	0		1	1	1	0		1	1	0	1	0	11	0	37.4	0	3	0	0	0	2870	1	0	2	0
228	0	1	3	3	3	39	39	0				0		1	3	2	2	0	0	0	2	0	1	1	1	12	0		1	1	1	1	0	0	1	0		0	40.1	1	0	2	0	0	3250	1	1	26	0
229	0	0	3	3	3	30	36	1	1			0		1	3	2	1	0	0	0	0	0	0	1	0		0		1	0		0	0	0	1	0		0	38.5	0	3	0	0	0	3050	1	1	12	0
230	0	1	3	3	3	35	36	1	0		15	0		1	3	2	2	0	0	0	1	0	1	0	0		0		1	0		0	0	0	0	0		0	38	0	0	0	0	1	2300	0	0		0
231	0	1	3	3	3	32	33	1	1	0		0		1	3	2	2	0	0	0	4	0	1	1	0		1	0	1	0		0	0	0	0	0		0	38.2	0	3	0	0	0	3140	1	1	20	1
232	0	0	3	3	3	33	34	0				0		3	7	3	2	0	1	0	0	0	0	1	0		1	1	1	0		0	0	0	0	0		0	40.2	1	0	2	0	0	3680	1	1	12	0
233	0	1	3	3	3	34	34	1	1	0		0		1	3	2	2	0	0	1	1	1	1	1	1	15	0		1	0		0	0	0	0	0		0	36.6	0	3	0	0	0	3350	1	1	15	0
234	0	0	3	3	3	27	38	1	1	9		0		3	7	3	2	0	1	0	0	0	0	0	0		0		1	0		0	0	0	0	0		0	38.4	0	3	0	0	0	3100	1	0	4	0
235	0	0	3	3	3	34	34	1	1	0		0		2	4	1	1	0	0	0	0	0	0	1	0		0		1	0		0	0	0	0	0	4	0	38.3	0	3	0	0	0	3800	1	0	1	0
236	0	0	3	3	3	31	33	1	1	18		0		1	3	2	1	0	0	0	5	0	1	0	0		1	0	1	0		0	0	0	0	0		0	40	0	3	0	0	0	3600	1	0	1	0
237	0	1	3	3	3	32	32	1	0		10	1	3	2	5	1	1	0	0	0	1	0	0	1	1	13	0		1	0		0	0	0	0	0	8	0	40.6	1	0	0	0	1	2400	0	0		0
238	0	1	3	3	3	30	30	0				0		2	5	3	1	0	0	0	0	0	0	0	0		1	0	1	0		0	0	0	0	0		0	38.2	2	1	0	0	0	3300	1	0	4	0
239	0	0	3	3	3	24	33	0				0		1	3	2	1	0	0	0	0	1	2	1	0		0		1	0		0	0	0	1	0		0	40.5	1	2	2	0	0	4340	1	1	21	0
240	0	1	3	3	3	27	32	0				0		2	5	3	1	0	2	0	4	1	1	1	1	3	1	0	1	1	1	1	0	0	1	1		0	41	1	0	2	0	0	3850	1	1	15	1
241	0	0	3	3	3	30	35	0				0		1	3	3	2	0	2	0	4	1	1	1	0		0		1	0		1	0	0	1	1		0	40	1	2	2	0	0	4500	1	1	12	1
242	0	0	3	3	3	29	37	1	1	13		0		2	4	2	1	0	0	0	1	0	1	1	0		0		1	0		0	0	0	0	0		0	38.4	1	3	0	0	0	2650	1	1	18	0
243	0	1	3	3	3	30	30	1	0		9	0		3	8	3	1	0	1	0	0	0	0	0	0		0		1	0		0	0	0	0	0	8	0	39.6	0	1	0	0	0	3010	1	1	17	0
244	0	1	3	3	3	32	33	1	1	10		0		2	4	2	1	0	0	0	3	0	1	0	1	11	0		1	0		0	0	0	0	0	2	0	37	0	1	0	1	1	2450	1	0	1	0
245	0	1	3	3	3	36	42	0				0		2	4	2	2	0	1	1	1	1	1	1	1	2	1	0	1	1	2	0	0	0		0	4	0	37.5	1	1	0	0	0	2740	1	0	5	0
246	0	0	3	3	3	29	30	1	1	13		0		1	3	2	1	0	1	0	0	1	0	0	1	14	0		1	0		0	0	0	0	0	7	0	37	2	3	0	0	1	2145	1	0	1	0
247	0	1	3	3	3	31	37	0				0		2	4	3	2	0	1	1	3	0	1	0	1	1	0		1	0		0	0	0	0	0	8	1	35.3	1	2	0	0	0	2620	1	1	6	1
248	0	1	3	3	3	22	29	0				0		2	6	5	1	0	2	1	0	1	0	0	0		0		1	0		0	0	0	0	0		0	39	2	0	2	0	0	3190	1	1	6	0
249	0	1	3	3	3	30	30	0				0		2	5	3	1	0	0	0	0	0	0	1	0		0		1	0		0	0	0	1	0		0	38.3	0	0	2	0	0	3100	1	1	28	0
250	0	1	3	3	3	42	43	0				0		3	8	2	2	0	0	0	0	0	2	1	0		1	1	1	0		1	0	0	0	0	8	0	40	1	1	0	0	0	3950	1	1	18	0
251	0	0	3	3	3	31	32	0				0		2	6	2	1	0	0	0	0	0	2	1	1	13	1	1	1	0		1	0	0	1	0	4	0	39.3	1	0	2	0	0	3680	1	0	5	1
252	0	1	3	3	3	31	31	1	0		0	0		1	3	2	1	0	1	0	1	0	0	2	0		0		1	0		0	0	0	0	0		0	36.5	1	3	0	2	1	2500	1	1	48	1
253	0	1	3	3	3	26	26	0				0		3	7	5	1	0	2	0	0	0	0	1	0		1	1	1	0		0	0	0	0	0		0	38.3	1	1	0	0	0	3580	1	1	48	0
254	0	0	3	3	3	27	27	0				0		2	5	5	2	0	2	0	0	0	0	1	0		1	1	1	0		0	0	0	0	0		0	41.3	0	0	2	0	0	4100	1	1	6	0
255	0	0	3	3	3	28	37	1	1	11		0		3	7	2	2	0	0	1	3	2	0	1	0		0		1	1	1	0	0	0	0	0		0	38	0	3	0	0	0	4200	0	0		0
256	0	1	3	3	3	32	36	0				0		2	6	3	2	0	1	0	1	2	2	1	0		0		1	1	2	0	0	0	0	0		0	40	0	1	2	0	0	3150	1	1	13	0
[truncated: 19 more columns]
